# Supplementary material for: Effect of secretory pathway gene overexpression on secretion of a fluorescent reporter protein in Aspergillus nidulans
Source: Fungal Biol Biotechnol. 2016 Apr 12;3:3. doi: 10.1186/s40694-016-0021-y (PMC5611598; doi:10.1186/s40694-016-0021-y)
Supplement: Supplementary file 5 — Additional file 5: Table 1. Primers used in this study. [file 40694_2016_21_MOESM5_ESM.xlsx]

## Sheet: Sheet1
Primer name	Sequence	Amplified fragment
MS56	GGGTTTAAU GTTTGCCATGCTGCAACTGT	IS5up
MS57	ACGAAGTCUTCGCTGAGTGTGAGTCTGACTTC
MS65	GGCATTAAU GCATGGCAATCAAGTCCCTG	IS5dw
MS66	GGTCTTAAU AGGGAACGGTTGTCGATGG
MS60	AGACTTCGUATTCCCTTGTATCTCTACACACAGG	PgpdA
MS61	AGTAGACTUCGCGGTAGTGATGTCTGCTC
MS59	AAGTCTACUATGTCGTTCCGATCTCTACTCG	glaA 1-514
MS62	ATGCGCTUGGTCGAGGTCACGCTGCC
MS67	AAGCGCAUGGCCTCCTCCGAGGAC	mRFP1
MS68	ATTACACTUTTATCAATGATGATGATGATGATGGGCGCCGGTGGAGTG
MS63	AAGTGTAAUGGATCCACTTAACGTTACTGAAATC	TtrpC
MS64	GGACTTAAUGGGCGCTTACACAGTACACGA
MS90	AGAGCGAU ATGAACGGGTTCGCAGCA	AN7679
MS91	TCTGCGAU CTACTCCTCCTCCAACTTCCCA
MS92	AGAGCGAU ATGGCGGCCAAATCACG	AN2738
MS93	TCTGCGAU TCAGTTCGAATGCAATTTCCTAA
MS94	AGAGCGAU ATGAGCTCAATCCAGATTCCC	AN10724
MS95	TCTGCGAU CTAGACCGCCTCCTCGGAA
MS96	AGAGCGAU ATGGTATGAGGCTCCCCTATAGA	AN11900
MS97	TCTGCGAU CTATCTCAAGAAGTGCAATACTGCC
MS98	AGAGCGAU ATGTCTACGGATTATACCTACGATGA	AN0834
MS99	TCTGCGAU TTAGTCGTCAACATCGGTTTCG
MS100	AGAGCGAU ATGAAGGTTCCAGCATTGTTTT	AN7302
MS101	TCTGCGAU TCATAGGAATTTTTTAGGCATGTTG
MS102	AGAGCGAU ATGGCTGGCACTAGAAACTATGAC	AN6974
MS103	TCTGCGAU TCAACAACACTTTCCTCCGG
MS104	AGAGCGAU ATGGCTAACGACGAGTATGATGT	AN0347
MS105	TCTGCGAU TTAACAGCATCCACCCTTGTTC
MS106	AGAGCGAU ATGTCTGAGCAACCGTACGATC	AN8769
MS107	TCTGCGAU TTAGCGCGTGGTTGTAACAAC
MS108	AGAGCGAU ATGAGTGTATGTCCGCCGG	AN3416
MS109	TCTGCGAU TTATCTCGTCTGCGTAACAGCA
MS110	AGAGCGAU ATGTTCAATCGCAATAATTACTCG	AN3098
MS111	TCTGCGAU CTAAACTGCCCTTCTAGTAGTCAATC
MS112	AGAGCGAU ATGGCCGAGTGAGTCTTCAAC	AN4759
MS113	TCTGCGAU TCAAGTCATGGCATCGGC
MS114	AGAGCGAU ATGCTATCCTTCCTATCCTCAAATC	AN10354
MS115	TCTGCGAU TTACTCCCTTTGCAGTATGACCA
MS116	AGAGCGAU ATGTTGTTGCCGAGGTTCTCG	AN6307
MS117	TCTGCGAU TCAGGCAAGCAGATACAGAATAACAG
X12	CCTAGCTCATTCCTCAGTCCGTC	Integration site 5 check primers
X13	GATTGCATGGTTGGATCTGGATG
J43	GGACAACGGGAAGAGGCTCAG	Integration site 1 check primers
J44	GGAGAGGGAGAGAAGAAGAAGGG
MS210	CTATGTACTCCTTACGGTGTGCG	Primers for southern blot probe
MS211	TCAGAGTCGATCTTGTAGTTGTGG
q_AN6974_F	GCGACTGGGAAGAGAAGAGAG	Primers for qPCR of AN6974
q_AN6974_R	CGAGGCTTGATTGTCTATGCTG
q_AN3416_F	CAGGTGCCAGACTAAAGAGAGG	Primers for qPCR of AN3416
q_AN3416_R	ACCAGATTGCTCACTTCCACA
q_AN0834_F	TCACCTCTGTTACAACTCCCTCA	Primers for qPCR of AN0834
q_AN0834_R	AACCACGCCTTGGAAATCTT
q_AN6307_F	CGAGACGAACATCGCCATT	Primers for qPCR of AN6307
q_AN6307_R	TCCATCCAATCATACCCACC
q_AN6542_F	CGTCGGTGATGAGGCACAG	Primers for qPCR of AN6542
q_AN6542_R	GGTTGGACTTGGGATTGATGGG
