# Supplementary material for: Effect of secretory pathway gene overexpression on secretion of a fluorescent reporter protein in Aspergillus nidulans
Source: Fungal Biol Biotechnol. 2016 Apr 12;3:3. doi: 10.1186/s40694-016-0021-y (PMC5611598; doi:10.1186/s40694-016-0021-y)
Supplement: Supplementary file 6 — Additional file 6: Table 2. Plasmids used in this study. [file 40694_2016_21_MOESM6_ESM.xlsx]

## Sheet: Sheet1
Plasmid name	Description	Source
pU2002	Vector containing AFPyrG, Direct Repeats and ampicillin gene for selection in E.coli. Used for construction of secretory reporter plasmid	Hansen et al., 2011
pWJ1350	Plasmid for amplification of mRFP	Our lab
pMAS1	Plasmid with PgpdA, UP and DOWN sequences for integration in IS5, glucoamylase (1-514) fused mRFP separated by KEX2 site and AFPyrG marker with Direct Repeats. Used for construction of the secretion reporter strain NID1439	This work
pU2311-1-ccdB	Plasmid with Tet-on promoter and sequences for integration in IS1. Used for construction of pMAS2-pMAS15	Our lab
pMAS2	Tet-ON promoter expressing AN7679	This work
pMAS3	Tet-ON promoter expressing AN2738	This work
pMAS4	Tet-ON promoter expressing AN10724	This work
pMAS5	Tet-ON promoter expressing AN11900	This work
pMAS6	Tet-ON promoter expressing AN0834	This work
pMAS7	Tet-ON promoter expressing AN7302	This work
pMAS8	Tet-ON promoter expressing ANrabD	This work
pMAS9	Tet-ON promoter expressing ANrabE	This work
pMAS10	Tet-ON promoter expressing ANsynA	This work
pMAS11	Tet-ON promoter expressing ANssoA	This work
pMAS12	Tet-ON promoter expressing ANnsfA	This work
pMAS13	Tet-ON promoter expressing AN4759	This work
pMAS14	Tet-ON promoter expressing AN10354	This work
pMAS15	Tet-ON promoter expressing AN6307	This work
